# Supplementary material for: The dataset of the effects of fly ash on growth and yield of radish plant under two types of soil
Source: Data Brief. 2024 Feb 26;53:110234. doi: 10.1016/j.dib.2024.110234 (PMC10912333; doi:10.1016/j.dib.2024.110234)
Supplement: Supplementary file 1 [file mmc1.xlsx]

## Sheet: Germination rate
			Day after sowing (DAS)
	Soil types	Fly ash rate	Repplicate	2DAS	3DAS	4DAS	5DAS	6DAS	7DAS
	Delta clay rich soil	0	1	0	1	3	5	5	5
			2	0	2	5	5	5	5
			3	2	5	5	5	5	5
			4	0	2	4	4	4	5
			5	0	4	4	5	5	5
		0.05	1	1	3	5	5	5	5
			2	3	5	5	5	5	5
			3	3	5	5	5	5	5
			4	0	4	5	5	5	5
			5	0	3	3	5	5	5
		0.1	1	1	3	5	5	5	5
			2	2	5	5	5	5	5
			3	4	4	5	5	5	5
			4	3	4	4	5	5	5
			5	0	3	2	3	5	5
		0.15	1	0	0	5	5	5	5
			2	0	3	4	5	5	5
			3	0	1	1	4	5	5
			4	1	4	4	5	5	5
			5	0	3	5	5	5	5
		0.2	1	0	3	3	4	5	5
			2	0	3	4	4	5	5
			3	3	5	5	5	5	5
			4	1	4	5	5	5	5
			5	2	5	5	5	5	5
	Coastal sandy soil	0	1	4	5	5	5	5	5
			2	4	5	5	5	5	5
			3	5	5	5	5	5	5
			4	5	5	5	5	5	5
			5	5	5	5	5	5	5
		0.05	1	4	5	5	5	5	5
			2	4	5	5	5	5	5
			3	3	5	5	5	5	5
			4	4	5	5	5	5	5
			5	4	5	5	5	5	5
		0.1	1	1	4	5	5	5	5
			2	3	5	5	5	5	5
			3	3	5	5	5	5	5
			4	5	5	5	5	5	5
			5	4	5	5	5	5	5
		0.15	1	5	5	5	5	5	5
			2	5	5	5	5	5	5
			3	3	5	5	5	5	5
			4	4	5	5	5	5	5
			5	4	5	5	5	5	5
		0.2	1	5	5	5	5	5	5
			2	5	5	5	5	5	5
			3	5	5	5	5	5	5
			4	5	5	5	5	5	5
			5	5	5	5	5	5	5

## Sheet: Plant height
	Soil types	Fly ash rate	Replicate	11DAS	21DAS	31DAS	41DAS	51DAS	61DAS	71DAS
	Delta clay rich soil	0	1	8.3	11.5	13.5	17.5	25.5	27.5	29
			2	8.5	10.7	13.1	17	25	28	28.3
			3	8.1	11.5	13.2	17.5	26	27.5	28
			4	8.5	11.1	13	17	27.8	30	33
			5	8.2	11.5	13.1	17.1	25.5	28	30.3
		0.05	1	8.5	13.8	16	20.9	28.3	29	32.8
			2	9	14	16	20	28	28.5	29.1
			3	9.3	14.6	17.5	21	27	31	30.71
			4	9.4	14.3	16.1	20	26.8	30	31.5
			5	8.9	13.9	16.5	22.5	27	28	29.6
		0.1	1	9.8	13.8	16	21.5	28.5	30	31.5
			2	10.5	14.2	16.3	20	26.5	29	30.4
			3	10	14.5	16.7	20.5	27	29.8	30.1
			4	10.7	14	17.5	20.3	27	29	31.4
			5	9.5	14.4	17.3	21.3	26	28	29.5
		0.15	1	9.3	13.6	15.1	19	25.5	29.5	31.5
			2	9.5	13.4	15.1	18.3	27	29	30.5
			3	9.2	13.2	14.4	18.7	26.5	29	30
			4	8.9	12.8	14	17	26	28	29.1
			5	8.8	13.1	15.3	17.5	25.8	28	29.5
		0.2	1	8.2	12.8	14.5	16.2	24.9	27	31.1
			2	8.5	13.6	15.5	16.2	24.8	29	30
			3	9	13.6	14.6	15.7	26.8	30	30.5
			4	9	13	15	18.5	26.5	27	28.5
			5	8.6	12.5	14.2	17.5	25	28	29.8
	Coastal sandy soil	0	1	8.8	9	13	14.5	17	19	18.4
			2	8.7	9.2	12.5	14	17.5	18.5	19.5
			3	9.5	10	13.7	15	17	18.8	19.5
			4	9.2	11.3	13.1	14.5	16.5	20	22.1
			5	8.9	11.6	12.5	13.8	19.9	19	20.7
		0.05	1	9.5	13.2	15.1	17.5	20	21	22.9
			2	9.5	12.9	14.5	16.8	19.5	20.5	23
			3	9.3	13	14.2	16.5	19.5	23	24
			4	8.9	13.6	15.3	17	18.6	21	24.7
			5	9.7	13.3	14.3	16.9	20.6	22.5	23.6
		0.1	1	8.8	13	14.2	16.5	19.8	23	25.2
			2	9.1	14.3	16.1	18	20.7	23	25.6
			3	9.4	13.5	14.7	17.2	19	22	25.5
			4	9.6	13.8	15	17.5	21.5	21	23.8
			5	8.9	13.5	15.3	16.9	19.7	21	24.6
		0.15	1	8.6	13.2	16	17	20	21	25.8
			2	8.4	13.4	14.3	17.5	18	24	25.3
			3	9.2	14	15	16	19	19	23.3
			4	9	13.8	14.3	17.9	19.7	22.5	23.9
			5	8.5	13.6	14.3	17.3	21.3	23	24.8
		0.2	1	7.6	10.5	12	13.5	19	23	25
			2	8.1	10.5	12.5	13	18	22	26.1
			3	7.7	9.8	11	12.5	17.5	21	24.5
			4	7.6	9.8	11	12.7	18	20	23
			5	8.3	10	12	14.8	18.5	21.5	24.4

## Sheet: Number of leaves
	Soil types	Fly ash rate	Replicate	11DAS	21DAS	31DAS	41DAS	51DAS	61DAS	71DAS
	Delta clay rich soil	0	1	2	5	9	11	15	21	18
			2	2	5	9	10	14	20	18
			3	2	5	9	11	14	20	18
			4	2	5	9	10	15	21	18
			5	2	5	9	10	14	19	17
		0.05	1	2	5	9	11	13	17	19
			2	2	5	9	11	14	17	20
			3	2	5	9	11	14	17	20
			4	2	5	9	11	13	17	19
			5	2	5	9	11	13	16	19
		0.1	1	2	5	9	12	14	19	20
			2	2	5	8	11	14	19	20
			3	2	5	9	11	14	18	19
			4	2	5	9	11	15	18	19
			5	2	5	9	12	14	18	19
		0.15	1	2	4	8	11	14	19	19
			2	2	4	8	10	13	18	18
			3	2	4	8	10	13	18	19
			4	2	4	8	11	14	19	18
			5	2	4	8	10	13	19	18
		0.2	1	2	3	7	9	14	16	17
			2	2	4	7	9	14	17	18
			3	2	3	7	9	13	16	17
			4	2	3	7	9	13	16	17
			5	2	3	7	10	14	17	18
	Coastal sandy soil	0	1	3	4	7	10	11	13	13
			2	3	4	7	11	12	14	13
			3	3	4	7	10	11	13	12
			4	3	4	8	11	12	14	12
			5	3	4	7	10	11	14	12
		0.05	1	2	3	6	8	10	15	16
			2	3	4	7	9	11	15	16
			3	3	4	7	9	10	15	15
			4	3	4	7	9	11	15	16
			5	3	4	7	9	11	14	15
		0.1	1	2	3	8	9	10	15	14
			2	2	3	8	9	11	14	15
			3	3	4	7	9	11	15	14
			4	3	4	8	10	10	15	15
			5	3	4	8	9	11	14	14
		0.15	1	3	4	7	9	10	14	15
			2	3	4	7	9	10	15	15
			3	3	4	8	10	11	15	16
			4	3	4	7	9	11	15	16
			5	2	3	7	9	11	15	15
		0.2	1	3	4	6	8	9	12	14
			2	3	4	7	8	9	12	14
			3	3	4	6	8	9	12	13
			4	3	4	7	8	10	13	14
			5	3	4	7	8	10	13	13

## Sheet: SPAD Value
Day after sowing (DAS)
Soil types	Fly ash rate	Replicate	30DAS	42DAS	54DAS	66DAS
Delta clay rich soil	0	1	34.2	37.3	45.8	53
		2	32.5	38.1	47.6	53.1
		3	31.5	36.6	48.5	54.5
		4	34.6	38.7	46.5	54.3
		5	33.2	38.8	46.7	49.9
	0.05	1	36.2	39.6	45.7	52.3
		2	34.8	37.8	46.3	50.4
		3	35.2	37.9	48.9	55.8
		4	36	38.3	47.5	52.5
		5	35.2	36.8	45.7	51.2
	0.1	1	32.4	38.4	46.5	48.2
		2	31.7	35.1	46.5	52
		3	34.2	37.7	44.3	51.7
		4	32	36	45.6	47.1
		5	32.5	38.5	44.3	49.7
	0.15	1	36.3	40	46.5	46.5
		2	33.6	41.8	47.5	48.9
		3	34.2	38.6	45.6	47
		4	35.1	40.6	48.1	50.9
		5	34.2	39	47	50.7
	0.2	1	35.5	40.8	42.3	46.3
		2	36.5	39.7	41.6	49.4
		3	33.3	38.2	42.5	48.6
		4	35.1	38.9	40.8	49
		5	34.4	37.9	42.6	47.6
Coastal sandy soil	0	1	32.7	37.7	46.8	49.2
		2	32.3	36.2	49.7	46.6
		3	34.6	37.8	46.8	50.3
		4	31.9	37	48.1	47
		5	33.6	39	47.9	48.6
	0.05	1	32.2	38.7	43.7	45.1
		2	33	38.4	45.3	48.9
		3	34	38.6	42	46.1
		4	32.7	38.8	44.6	48.7
		5	34.7	38	45.8	46.7
	0.1	1	34.7	36.8	44	46
		2	34.1	38.6	42.6	48
		3	36.6	39.8	45.3	48.4
		4	33.5	38.8	42.9	48.5
		5	36.8	39.8	45.8	49.3
	0.15	1	37.7	36.5	43	42.7
		2	36.6	37	45.6	46.3
		3	35.1	36.3	45.7	46.7
		4	35.8	39.3	44	42.6
		5	34.5	9	44.6	45.2
	0.2	1	32.3	36 .6	42.8	41.9
		2	34.5	36.5	44.5	42.9
		3	32.6	35.6	41.4	43.2
		4	32.5	34.9	44.7	44.1
		5	32.9	37.7	43.3	45.4

## Sheet: Leaf area
Soil types	Fly ash rate	Replicate	(dm²)
Delta clay rich soil	0	1	16.9475
		2	16.3894
		3	17.8602
		4	16.8149
		5	16.3531
	0.05	1	19.8571
		2	20.2212
		3	20.3995
		4	19.0905
		5	19.3
	0.1	1	17.3717
		2	17.7341
		3	16.4081
		4	16.6847
		5	16.2738
	0.15	1	17.2708
		2	16.4078
		3	17.3722
		4	15.7605
		5	15.975
	0.2	1	16.2629
		2	16.6963
		3	16.35
		4	15.4184
		5	15.7425
Coastal sandy soil	0	1	11.6739
		2	10.4748
		3	9.85168
		4	11.8752
		5	9.99124
	0.05	1	10.7449
		2	11.5359
		3	9.91692
		4	10.9121
		5	9.86156
	0.1	1	11.4461
		2	12.0386
		3	12.9869
		4	11.5839
		5	12.9206
	0.15	1	12.5584
		2	12.4005
		3	13.3312
		4	13.25
		5	12.4128
	0.2	1	10.5238
		2	11.515
		3	9.83006
		4	10.2882
		5	9.67302

## Sheet: Fresh and dry weight of shoot
Soil types	Fly ash rate	Replicate	Fresh weight (g)	Dry weight (g)
Delta clay rich soil	0	1	78.5	5.7568
		2	77.65	5.634
		3	79.88	5.888
		4	78.59	5.748
		5	76.98	5.465
	0.05	1	91.21	6.994
		2	95.82	7.414
		3	95.86	7.333
		4	88.74	6.662
		5	90	6.885
	0.1	1	80.67	6.677
		2	82.15	6.7228
		3	79.29	6.4724
		4	79.38	6.4399
		5	77.67	6.0493
	0.15	1	74.39	6.2
		2	71.6	6.077
		3	73.38	6.1816
		4	69.31	6.0518
		5	69.63	6.0862
	0.2	1	70.02	5.802
		2	71.36	6.082
		3	70.27	5.896
		4	68.81	5.6623
		5	69.41	5.6703
Coastal sandy soil	0	1	30.28	2.93
		2	35.41	3.2081
		3	29.02	2.811
		4	32.34	3.1847
		5	28.01	2.7441
	0.05	1	34.17	3.3929
		2	34.3	3.4114
		3	28.37	2.7034
		4	36.33	3.4914
		5	31.81	3.1847
	0.1	1	35.85	3.5265
		2	37.65	3.4916
		3	38.27	3.2678
		4	36.5	3.5914
		5	39	3.8751
	0.15	1	38.62	3.7308
		2	37.03	3.5905
		3	40.32	3.9092
		4	39.47	3.7882
		5	38.99	3.6664
	0.2	1	32.5	3.2809
		2	36.65	3.4399
		3	31.58	3.1099
		4	32.03	3.199
		5	31.05	3.0912

## Sheet: Storage root traits
	Soil types	Fly ash rate	Replicate	Tuber diameter (cm)	Tuber length (cm)
	Delta clay rich soil	0	1	3.12	12.5
			2	3.08	11.8
			3	2.87	13
			4	2.95	13
			5	3.11	13
		0.05	1	3.345	17.5
			2	3.175	16.2
			3	3.065	16.6
			4	2.935	16
			5	3.245	17
		0.1	1	3.45	18.3
			2	3.155	16.5
			3	3.135	18
			4	3.25	16.5
			5	3.445	17.5
		0.15	1	3.055	14
			2	2.805	15
			3	2.965	15
			4	3.12	15
			5	2.81	15.5
		0.2	1	2.655	13.4
			2	2.835	14.5
			3	2.77	13.9
			4	2.74	13.5
			5	2.685	15
	Coastal sandy soil	0	1	2.075	10.2
			2	2.115	10.4
			3	2.01	10
			4	2.23	9.6
			5	2.315	11
		0.05	1	2.82	11.9
			2	3.01	12.8
			3	2.96	12.7
			4	3.085	12.4
			5	2.88	11.8
		0.1	1	2.35	13.5
			2	2.6	14
			3	2.345	13
			4	2.56	13.7
			5	2.67	14.3
		0.15	1	2.655	11.5
			2	2.4	12
			3	2.42	12.5
			4	2.35	11.8
			5	2.66	13
		0.2	1	2.045	10
			2	2.26	11
			3	2.005	9.5
			4	2.2	10.3
			5	2.3	11.5

## Sheet: Root fresh and dry weight
Fresh weight (g)	Dry weight (g)
65.71	4.6639
64.85	4.1743
62.81	4.2519
63.07	4.5665
65.19	4.3795
64.326	4.40722
87	6.2729
85.09	6.2105
83.25	5.7126
83.23	5.6312
86	6.103
112.48	9.1769
107.52	9.0964
100.99	8.831
114.3	9.218
117.51	9.531
67.41	4.703
64.22	4.4337
64.15	4.3568
69.93	4.8317
63.82	4.5976
55.28	3.3831
59.84	3.8464
59.4	3.419
59.33	3.7645
55.69	3.5523
15.74	1.387
18.54	1.8177
17.73	1.4605
17.3	1.643
19.34	1.767
55.67	3.2496
58.55	3.3794
58.77	3.4772
59.41	3.5165
54.8	3.1152
44.27	3.3505
45.84	3.5313
43.6	3.2856
48.08	3.7226
47.09	3.6212
39.04	2.9061
40.34	2.7373
42.76	2.8063
38.94	2.6889
39.78	2.5358
19.87	1.5726
20.22	1.9183
22.66	1.6702
24.56	1.8524
23.06	1.9677
